# Supplementary material for: Diet Quality of Malaysians across Lifespan: A Scoping Review of Evidence in a Multi-Ethnic Population
Source: Nutrients. 2021 Apr 20;13(4):1380. doi: 10.3390/nu13041380 (PMC8074191; doi:10.3390/nu13041380)
Supplement: Supplementary file 1 [file nutrients-13-01380-s001.zip]

Archive with 1 entries (1 files):
- nutrients-1146065-supplementary.pdf
